# Supplementary material for: Early Growth Performance of In Vitro Raised Melia volkensii Gürke Plantlets in Response to Beneficial Microorganisms under Semi-Arid Conditions
Source: Plants (Basel). 2022 May 13;11(10):1300. doi: 10.3390/plants11101300 (PMC9145849; doi:10.3390/plants11101300)
Supplement: Supplementary file 1 [file plants-11-01300-s001.zip]

Archive with 1 entries (1 files):
- plants-1712217-supplementary.pdf
